# Supplementary material for: Genome-Editing of FtsZ1 for Alteration of Starch Granule Size in Potato Tubers
Source: Plants (Basel). 2023 May 4;12(9):1878. doi: 10.3390/plants12091878 (PMC10180631; doi:10.3390/plants12091878)
Supplement: Supplementary file 1 [file plants-12-01878-s001.zip]

Archive with 1 entries (1 files):
- plants-2301198-supplementary.pdf
